# Supplementary material for: Scaffold Repurposing of In-House Small Molecule Candidates Leads to Discovery of First-in-Class CDK-1/HER-2 Dual Inhibitors: In Vitro and In Silico Screening
Source: Molecules. 2021 Sep 1;26(17):5324. doi: 10.3390/molecules26175324 (PMC8433807; doi:10.3390/molecules26175324)
Supplement: Supplementary file 1 [file molecules-26-05324-s001.zip]

Archive with 1 entries (1 files):
- molecules-1362206-SI.pdf
